# Supplementary material for: HSPA2 Chaperone Contributes to the Maintenance of Epithelial Phenotype of Human Bronchial Epithelial Cells but Has Non-Essential Role in Supporting Malignant Features of Non-Small Cell Lung Carcinoma, MCF7, and HeLa Cancer Cells
Source: Cancers (Basel). 2020 Sep 24;12(10):2749. doi: 10.3390/cancers12102749 (PMC7598654; doi:10.3390/cancers12102749)
Supplement: Supplementary file 1 [file cancers-12-02749-s001.zip]

Archive with 2 entries (2 files):
- cancers-899297 supplementary materials.docx
- cancers-899297 uncropped figures.docx
